# Supplementary material for: Reactivation of Herpes Simplex Virus Type 1 (HSV-1) Detected on Bronchoalveolar Lavage Fluid (BALF) Samples in Critically Ill COVID-19 Patients Undergoing Invasive Mechanical Ventilation: Preliminary Results from Two Italian Centers
Source: Microorganisms. 2022 Feb 4;10(2):362. doi: 10.3390/microorganisms10020362 (PMC8875622; doi:10.3390/microorganisms10020362)
Supplement: Supplementary file 1 [file microorganisms-10-00362-s001.zip]

Archive with 1 entries (1 files):
- supplementary figure S1.pdf
